# Supplementary material for: Snowprint: a predictive tool for genetic biosensor discovery
Source: Commun Biol. 2024 Feb 9;7:163. doi: 10.1038/s42003-024-05849-8 (PMC10858194; doi:10.1038/s42003-024-05849-8)
Supplement: Supplementary file 4 — Supplementary Data 1 [file 42003_2024_5849_MOESM4_ESM.xlsx]

## Sheet: Sheet1
Protein NCBI Accession ID	Structural Family	Alias	Known operator sequence	Reference DOI	Inverted repeat score	Region alignment score	Operator alignment score	Number of aligned sequences	Consensus score	Operator E-value	Predicted operator	Failure mode
WP_001224188.1	TetR	GbaA	gttttataATAAACGGAgagttaTCCGTTTGTcaa	10.1016/j.freeradbiomed.2021.10.024	5.5	100	96.67	100	99.716	-12.4401	ataatAAACGGATAGTTATCCGTTTgtcaa
WP_009946947.1	TetR	SACE_0303	gtaCTGAAACgactGTTTCAGga	10.3389/fbioe.2021.692901	5.5	100	73.91	43	85.376	-4.90494	ctccaCTGAAACAATTGTTTCAGtcgag
NP_639852.1	TetR	MmfR	aaAAACCTTCggGAAGGTTTgac	10.1038/s41586-021-03195-x	6	73.913	43.48	6	49.846	-0.25819	gaccaCCGGCTGGCTTGCCGCGCTGCAAGACAGCCGGgatcg	Low homolog count
WP_003416573.1	TetR	Rv3160c	caaTCGGTTATCAGTcGATAACATggagggtATGTTATCaACTGATAACCGAgcc	10.1038/s41598-021-81104-y	6	34.5455	45.83	83	94.299	0.416893	ACGCTACCTAAAGTAGCGTaattg	Operator not in inter-operon region
WP_006969242.1	TetR	PPSIR1_21979	gtcgTCTTGACCGCGCGTCAATA	10.1093/nar/gkaa1134	4	82.6087	56.52	1	100	-4.87017	ccgcgCGTCAATAACTTTGTTGACGaaaag
ALM36829.1	TetR	SFR_0214	ACATGTGACACAGCCTGTCAGTTGT	10.1093/nar/gkaa1134	4.5	88	62.5	99	83.02	-6.05245	cagccTGTCAGTTGTGACAttgat
WP_003084488.1	TetR	PA0367	tttcTAGAGTAaaTACTCTAaagt	10.1128/AEM.01352-19	5.5	100	29.17	97	98.648	0	tcacgGCGGGGCGCGCCCCGCactgt	Search algorithm missed operator
WP_003899803.1	TetR	Rv0078	gtacatTTACAAGCAGACTGCCGGTAActtacc	10.1128/mBio.00989-18	5	100	66.67	95	90.854	-3.75926	ctgttGGTAACTTACCaacag
AEM66515.1	TetR	AlkX	TAGCCACGTCTGGACAAAGTGAGAGATCGTGTCTAGACAACGCCACGGTTTTTGTCTAACCTCGACCACA	10.1128/AEM.01447-17	4.5	100	70	69	95.302	-2.90721	cgccaTGTCTAGACAtggcg
WP_003088626.1	TetR	PA2020	TAATCACTCATGATTGATTA	10.1093/nar/gkaa1134	6	90	100	99	93.149	-8.83609	ttaatTAATCACTCATGATTGATTAtatgc
WP_011031522.1	TetR	SCO7222	TGGAACGtCGTTCCA	10.1093/nar/gkaa1134	5.5	100	93.33	98	66.539	-4.3134	gcctgGAACGCCGTTCCAGCTTGGGACAAGCTGGAACGGCGTTCcagcc
WP_012689714.1	TetR	ROP_25110	ATGAACTGACCATTTCAT	10.1093/nar/gkaa1134	5	88.8889	83.33	98	67.097	-5.99809	gaactGACCATTTCAATATATACTGAAATGGTCgtttc
AAB62296.1	TetR	CymR	AACAAACAGACAATCTGGTCTGTTTGTATTAT	10.1128/AEM.00413-10	7	0	33.33	15	61.872	0.248057	tcctgCCGCTACACCGGAGCGGgagcc	Operator not in inter-operon region
WP_000113282.1	TetR	TetR	CACTCTATCATTGATAGGGA	10.1038/73324	5	0	80	80	82.836	-7.52648	ctctaTCATTGATAGAGTTGGAATATATCCCTATCAATGAtagag
NP_415533.1	TetR	RutR	TGTAAATTTTGACCATTTGGTCCACTTTTTTCT	10.1093/nar/gkq385	5	54.5455	50	100	98.808	-2.1179	gccagTTTTTAAAAAgtgaa
NP_414847.3	TetR	BetI	CATTTTATATTGAACGTCCAATGAATAACC	10.1128/jb.178.6.1663-1670.1996	4.5	0	56.67	100	87.939	-0.6949	ctgttATTGTTACTATTTAAAATCAAATTCGTAACAATtaaga	Operator not in inter-operon region
WP_011336736.1	TetR	AcuR	CTTGATTTAATAGACCATACCGTCTATTATTTCTGGATG	10.1371/journal.pone.0015972	5.5	61.5385	84.38	87	68.182	-9.04824	tgattTAATAGACCGATCCGTCTATTAaatct
AAY86547.1	TetR	PhlF	TTATGTATGATACGAAACGTACCGTATCGTTAAGG	10.1128/JB.184.11.3008-3016.2002	5	57.1429	76	81	93.232	-5.30622	gaaacGAAACGGTCCGTTTCgtttc
BAA03510.1	TetR	CamR	CTCAGTATATCGCAGATATAGAGCCT	10.1128/jb.177.11.3120-3127.1995	5	100	44	20	81.48	-1.00798	tcctaGGCTGGTTCCGAGCCtttcc	Search algorithm missed operator
WP_014859138.1	TetR	TtgR	TACTTACATTCATGGTTGTTTGTAAATA	10.1128/AAC.47.10.3067-3072.2003	5	100	32.14	97	75.277	0	tctggCCCGAACGCGCGGCGCGTTCGGGgaacg	Search algorithm missed operator
NP_266817.1	TetR	HrtR	ATGACACAGTGTCATAAATT	https://doi.org/10.1074/jbc.M111.297531	5.5	85	45	79	87.375	-0.356305	gcaaaAAAACTACTGACAGATTTGTCAGTAGTTTTgataa	Search algorithm missed operator
WP_011031841.1	TetR	SCO7704	CGAACttGTTCG	10.1093/nar/gkaa1134	4.5	58.3333	58.33	53	69.293	0	cggggCGGCGCAGCCGTGTGCGCCGgcggc	Operator not in inter-operon region
WP_011554266.1	TetR	MXAN_4263	CCTACCGttCGGTAGG	10.1093/nar/gkaa1134	5.5	93.75	87.5	98	96.964	-5.05202	atgctACCTACCGACCGGTAGGTcgcac
WP_003090989.1	TetR	AtuR	CCAAGCGCTTGCT	10.1093/nar/gkaa1134	4.5	100	84.62	98	100	-5.16596	acattACCAAGCAAGCGCTTGGTtgaga
WP_010953132.1	TetR	PP_2144	CTGAAACGTATGTTTCAA	10.1093/nar/gkaa1134	5	100	100	100	100	-7.80557	aggtcTGAAACGTATGTTTCAaacac
BAG20808.1	TetR	SGR_3979	GCGTATGCCATACGC	10.1093/nar/gkaa1134	5.5	100	46.67	1	100	0.0368643	ccgagCGCGCCGGCGGCAGGACGGCGGCGCGgccgg	Low homolog count
WP_003113688.1	TetR	PA2196	TAGACGACTGGTCTA	10.1093/nar/gkaa1134	4.5	100	46.67	96	88.455	-0.00452759	gcggaACGGACGCCGGTCCGGCGCCCGCcccgc	Search algorithm missed operator
WP_003969541.1	TetR	SGR_5269	TTGCGCAGTGGGCAA	10.1093/nar/gkaa1134	4.5	100	80	87	86.254	-4.41031	atacaTGCACACTGGGCAATTTTGCCCACTGTGCAagaat
WP_003107570.1	TetR	desT	GTGAACGATCGTTCAC	10.1093/nar/gkaa1134	6	100	100	98	99.506	-6.75592	tttcaGTGAACGATCGTTCACaaaac
WP_003119828.1	TetR	cifR	TTTATCGACCGCTACA	10.1093/nar/gkaa1134	3.5	75	68.75	98	100	-1.14371	agtaaATTTATAGTGATCGATACAAATaa	Operator not in inter-operon region
WP_011030045.1	TetR	SCO5082	GAACGGTGGCCGTTC	10.1093/nar/gkaa1134	5	93.3333	93.33	15	96.458	-4.39841	tgacgCGACCACCGTTCCATTATAGAACGGTGGTCGttcgt
WP_011060270.1	TetR	psrA	TCAAACAAGTGTTTGTCAGG	10.1093/nar/gkaa1134	5	100	55	100	99.834	-2.19224	tagttTGAAACGTATGTTTCAaacaa
MBE1599770.1	TetR	H4687_005899	gaTTGTATAACCGTTATACAAtacgacc	10.1093/nar/gkaa1134	7	57.1429	36	35	72.07	0	gagcgTGGTGATCCTCACCAcgctc	Operator not in inter-operon region
WP_011089760.1	TetR	BdtR	gattAAATAAACTATACCGTATATTTTCTTTttgtt	10.1094/MPMI-08-20-0243-R	6.5	100	75	100	77.464	-11.7941	aagaaAAAGAAAATATACGGTATAGTTTCTTTttctt
CEI21729.1	TetR	PltZ	ttactagatcaaaTTAAATTGGAATTTGAt	10.3389/fmicb.2020.01423	5.5	70	70.37	2	100	-8.12258	aaatcAAATTCCAATTGAATTTtatct
WP_010986683.1	TetR	AccR	accaGTTAAtGagCgTTAACgcat	10.1128/AEM.00508-20	4.5	100	58.33	100	90.249	-1.51252	caggcAGGTTAGCGATCGTTAACCTgcctg	Search algorithm missed operator
WP_003084488.1	TetR	LaoR	tttcTAGAGTAaaTACTCTAaagt	10.1128/AEM.01352-19	5.5	100	29.17	97	98.648	0	tcacgGCGGGGCGCGCCCCGCactgt	Search algorithm missed operator
WP_005058758.1	TetR	MAB_2299c	CTTAACGCATGGCATGTGCGTTATG	10.1128/AAC.01000-19	4.5	72	52	91	82.379	-2.13998	cgtaaCGTGCGTTACGCACGtcaca
AFA75826.1	TetR	LcpRVH2	GATGTACAACGCGTTGTACATC	10.1099/mic.0.000755	7.5	54.5455	54.55	94	57.739	-0.849148	gatacGATGATACAAAGATACAATCTTTGTTTCATCgcatc	Operator not in inter-operon region
WP_000665238.1	TetR	FarR	TTTAAATATACAGTGTAGATTATTG	10.1128/JB.00602-18	5	100	100	100	89.227	-11.5507	gtttaAATATACAGTGTAGATTattgt
WP_067435216.1	TetR	SLCG_2919	ACCGAGTAAATTATTTAACTCGGT	10.1128/AEM.02091-18	6	45.8333	33.33	97	74.879	0	gcccgCGGGCGGCGCCGCCCGcgggg	Operator not in inter-operon region
WP_003899803.1	TetR	Rv0078	gtacatTTACAAGCAGACTGCCGGTAActtacc	10.1128/mBio.00989-18	5	100	66.67	95	90.854	-3.75926	ctgttGGTAACTTACCaacag
AAC01726.1	TetR	RifQ	TTCTTATACACCATATAAGGGTCGGT	10.1186/s12934-018-0863-5	4.5	50	40	1	100	0.103811	acatcCGCCCCCTGAGGGCGatccg	Low homolog count
WP_011028825.1	TetR	SCO3201	AATGGCAGATTCTGCCACAG	10.1128/AEM.00819-10	5.5	70	50	97	96.752	0	agtccCCGAGCCCGGCTCGGggact	Operator not in inter-operon region
ADU73771	TetR	TetR_0692	ATATGACCACGTGGTCACCG	10.3389/fmicb.2021.695517	5.5	80	80	30	85.792	-5.50071	taataATATGACCACATGGTCATATagtaa
WP_003229313.1	TetR	RefZ	TTAAACAAACGTTTAATCAA	10.1111/mmi.13217	5	55	45	99	87.844	-1.66267	ctttgTTTTATATTATAGAAAAagtga	Operator not in inter-operon region
WP_011731153.1	TetR	Ms6244	GAGAACGATGGTTCTC	10.1002/1873-3468.14582	5	100	93.75	99	85.833	-5.05202	aacggGGAGAACGATCGTTCTCCccgcc
WP_003977108.1	TetR	sco1718	ACTACTACGTACGCTGTA	10.1128/aem.01822-22	4	61.1111	61.11	100	99.858	-4.4517	ctagtTACGTACACCGTACGTAgtgcg
WP_011029601.1	TetR	sco4358	GAGTACGGCGTACGC	10.1128/aem.01822-22	4.5	80	86.67	100	88.36	-4.67355	agcgcGTACGGCGTACtcagt
WP_003973613.1	TetR	sco5384	GTCCGGGCCAGCCCGGCC	10.1128/aem.01822-22	5	55.5556	33.33	100	70.347	0.198082	ggagcCGCTGAAATTTTGGAGTGATTGCAAAATTTCAGTGgctct	Operator not in inter-operon region
ANB66399.1	LacI	PpPtxS	TGAAACCGGTTTCA	10.1016/j.ijbiomac.2021.01.198	5.5	92.8571	100	94	100	-5.75619	tttatTGAAACCGGTTTCAttaca
NP_414879.3	LacI	LacI	TGTGTGGAATTGTGAGCGGATAACAATTTCACACA	10.1073/pnas.80.22.678	6	97.1429	42.86	96	35.952	-1.1832	gcgcaCAACTGATAGTCATTTTCATGTTTATAACAAAaaaag	Search algorithm missed operator
NP_414622.1	LacI	FruR	ACTTCTTGAAACGTTTCAGCGCGA	10.1006/jmbi.1993.1561	5	50	33.33	94	42.478	-0.297183	aattgGCAGCCCAAGACATAAACATTGGGTAAtaata	Operator not in inter-operon region
NP_416175.1	LacI	PurR	ACGCAAACGTTTTCTT	10.1016/S0021-9258(19)77686-8	4	81.25	75	66	90.84	-3.38433	atcgcAAGGTAAACGTTTGCCTTtacac
NP_418662.1	LacI	TreR	CGGGAACGTTCCCG	10.1074/jbc.272.20.13026	5.5	57.1429	50	100	93.942	0.0189542	accagACTTTACCCATTGCTGAATGCACGGGTAAAGTtaggc	Operator not in inter-operon region
WP_011291385.1	LacI	CelR	CATCCCTATATGGGAGCGCTCCCATAGCGC	10.1128/jb.170.9.3843-3846.1988	6.5	46.6667	39.13	56	83.316	0.132897	gccgcCGCCGGGCCGGCGccgcc	Operator not in inter-operon region
AAW51730.1	LacI	FosR	AAAGTTAACGTTAACATT	10.1111/j.1365-2958.2011.07725.x	5.5	100	100	95	98.841	-7.88854	caaaaGTTAACGTTAACatttg
WP_003514478.1	LacI	GlyR3	TGAACGCGCGTACA	10.1186/s13068-017-0849-2	4.5	64.2857	35.71	5	63.333	-0.0880736	aattgTTGTAATTTATAAAATACATaagct	Low homolog count
WP_003230725.1	LacI	KdgR	TTTGAAACCGATTTCAAA	10.1099/mic.0.2006/002253-0	5.5	100	100	100	97.226	-7.76936	atataTTTGAAACCGATTTCAAAaccgt
WP_000644904.1	LacI	CytR	ATGCAAcgcatTTGCGT	10.1074/jbc.274.23.16010	4.5	52.9412	41.18	100	100	-0.135948	cacacTTTTCATGAAAAttctg	Operator not in inter-operon region
WP_003229285.1	LacI	CcpA	TTGTAAACGTTATCAA	10.1128/JB.183.17.5110-5121.2001	4	68.75	43.75	96	69.3	-0.511422	ataaaAAAAGGCCGCAGACGCGGCCTTTTttgat	Operator not in inter-operon region
WP_010974118.1	LacI	PsiR	TTGCACAATCGATGGTGCAA	10.1093/synbio/ysz028	6	85	90	100	93.299	-8.87085	gttatTGCACCATCGATTGTGCAatttg
WP_010970253.1	LacI	PckR	TTTAAATCGATTTAAA	10.1534/genetics.117.300212	6	81.25	81.25	100	59.042	-1.65218	tgacaCAGTTTAAACCCCTTTAAACTGtttga	Operator not in inter-operon region
WP_003968984.1	LacI	CebR	TGGGAGCGCTCCCA	10.1128/JB.00703-09	5.5	100	57.14	100	72.974	-1.09284	ggagcGGGGGGCCCGGTCGGCGCCGACCGGGCCCACCgctcc	Search algorithm missed operator
WP_011014311.1	LacI	UriR	ATGTAATCGTTTGCAGCAATCGATTACAT	10.1099/mic.0.2007/014001-0	8	89.6552	93.1	57	63.881	-11.8486	cctgtATGTAATCGTTTGCTGCAAACGATTACATtcgct
AAK83658.1	LacI	LacR?	TGTTTACTAAAAAT	10.1128/jb.184.4.928-935.2002	4	92.8571	78.57	14	55.39	-4.06829	tcgacTTGTTTAGTAAACAAgtcga
WP_001145439.1	LacI	MalR	GCGTTTGCAAACGC	10.1074/jbc.M010911200	5.5	57.1429	35.71	95	62.524	0	tacatATAATTTAATTAAaaata	Operator not in inter-operon region
WP_000179510.1	LacI	MalI	GATAAAACGTTTTATC	10.1128/jb.171.9.4888-4899.1989	6	100	100	98	100	-6.75592	gagaaGATAAAACGTTTTATCaaatt
WP_003244946.1	LacI	ExuR	TCAAAATGTTAACGTTAACATTTTGA	10.1128/JB.181.2.426-433.1999	8.5	53.8462	39.13	3	88.978	-1.05145	gaaaaCAAACATGTTTTAcaaac	Low homolog count
BAK67179.1	MarR	FerC	GCGGTGAATGCTATGGCTTATAGCATAATTGG	10.1111/j.1574-6968.2012.02576.x	5	59.375	62.07	24	82.926	-6.3865	caataATGCTATGAACCATAGCATtaatc
BAK65962.1	MarR	DesR	GTATGCTACGCTTAC	10.1038/s41598-019-54490-7	4	100	46.67	100	65.224	-0.0837087	ggtctCGAAATCGTTCAATTTCAagccc	Search algorithm missed operator
WP_000376235.1	MarR	MhqR	TATCTCGAAATCGAAATA	10.1089/ars.2019.7750	5	77.7778	77.78	100	90.561	-7.66578	cttttTAATTTATTTCGATTTCGAGATAAATTAtatag
BAC96845.1	MarR	VvPecS	ATAAAGATACTTTACTTTCA	10.1038/s41598-019-39095-4	4.5	100	60	99	84.48	-1.50589	aggcaTACATTGAGATAAATTATCTCAATGTAaagat	Search algorithm missed operator
WP_004926705.1	MarR	HcaR	TTAATATCAGTTAAACTTACATTC	10.1074/jbc.M115.712067	5	100	54.17	95	69.948	0.217321	ataaaTTTTTTATAAAATTTTATAAAAAAgactt	Search algorithm missed operator
WP_010985616.1	MarR	SAV4189	TTAGTTTGCCTGCGGCAACCAAC	10.3389/fmicb.2018.01358	4.5	0	65.22	96	86.809	-4.96184	tatggTTGCCCCAGGCAAcgaat
NP_630777.1	MarR	PcaV	TTGACTATACTCAGTGCCCTGACTATGATACT	10.1186/s13036-019-0214-z	5	56.25	56.67	99	83.089	-8.59305	ccgaaATAGTCAGGGCACTGAGTATttcag
WP_013320015.1	MarR	PecS	TATCTTGACGTCAAGATA	https://www.prodoric.de/matrix/MX000390.html	6.5	66.6667	55.56	69	62.402	0	tctccGTATATTACGATTTCGTAATATACggtgg	Operator not in inter-operon region
WP_009891131.1	MarR	MftR	TTGCTCAATGGCAAGCAA	https://doi.org/10.1128/jb.00237-22	3.5	55.5556	38.89	99	61.56	0	ctcgaCGTCCGGATGactgg	Operator not in inter-operon region
WP_003403442.1	MarR	Rv0678	TTTCAGAGTACAGTGAAA	https://doi.org/10.1074/jbc.M113.538959	4.5	100	100	87	99.78	-7.78709	acagaTTTCAGAGTACAGTGAAActtg
WP_011444462.1	MarR	Saro_0803	TaGCAATAcatacaaTATTGCaA	https://doi.org/10.1021/acssynbio.9b00443	4	60.8696	73.91	97	71	-4.88721	tcctaGCAATACTGTAAGTATTGCgaaca
ADO85585.1	MarR	PenR	GAaCTTATATAAGcTC	https://doi.org/10.1128/JB.02079-12	5	75	37.5	59	45.303	0	cggggCCGGCTGTGCGCCACTGCGGGgggga	Operator not in inter-operon region
ADO85569.1	MarR	PntR	GAaCTTATATAAGcTC	https://doi.org/10.1128/JB.02079-12	5	75	37.5	59	45.303	0	cggggCCGGCTGTGCGCCACTGCGGGgggga	Operator not in inter-operon region
WP_011028479.1	MarR	SCO2647	AAGCTCAATGGAAAGTAGCTTACTTCTAAGCAA	10.1128/JB.00854-13	4.5	100	66.67	99	76.793	-4.57268	ttgacGGAAAGTAGCTTAGCGCTAAGCTACTTTCCgtcaa
WP_010887802.1	MarR	HucR	TAGGTAGAcaTCTAAGTATC	10.1074/jbc.M405586200	4	100	30	40	63.673	0	cggcgCAGTGCTGCACTGcggga	Search algorithm missed operator
WP_001296943.1	MarR	SlyA	TTAGCAAGCTAA	https://doi.org/10.3390/microorganisms10112245	4.5	83.3333	75	100	100	-1.93185	gttttAGCAATACAATTGCTgcaca	Operator not in inter-operon region
WP_034117836.1	GntR	LldR	ACTGTAAATTGGTATTATCCAATTAACCAA	10.1016/j.synbio.2019.08.004	5	53.3333	74.07	100	99.019	-10.3462	ttgtaAATTGGTATTACCAATTaacca
CAY46636.1	GntR	HutC	GCTTGTATGTACAAGT	10.1128/JB.00792-19	5	68.75	68.75	100	100	-2.30875	ttattTGTATATACATATACAgacgt
WP_000253260.1	GntR	BusR	ATAAAGTGACGTTAAAGTATCGTAAAAGGGTAGTCACTTTTTTACT	10.1093/nar/gkab736	5	47.8261	43.33	90	64.668	-1.2178	taaaaGGAGCTGGTATACCAGCTCCttttg	Operator not in inter-operon region
NP_417693.3	GntR	NanR	TTGATCTGGTATAACAGGTATAAAGGTATACAGAAA	10.1128/JB.00692-13	4.5	58.3333	41.67	96	100	0.24535	catatTTTTTAATGAAAAAtcacc	Operator not in inter-operon region
NP_388271.1	GntR	GabR	CCTTCTGATACCATCAAAAAGTTATAATTGGTACTTTTCATCATACCAAAGAG	10.1016/j.jmb.2004.05.020	4.5	100	88.89	98	89.772	-10.6551	tctccTTCTGATACCATCAAAAagtta
NP_391277.1	GntR	AraR	AAATTTGTCCGTATACATTTT	10.1046/j.1365-2958.1999.01484.x	4	66.6667	66.67	100	92.49	-2.21155	ttttaATTAGTACGTACAAATataga
NP_745052.1	GntR	CsiR	GACAAACACGAGTAGTGTCGTTGA	10.1128/mBio.01570-19	4	100	41.67	99	95.681	0.0826238	aaataAAAATGTCTACATTTTtattt	Search algorithm missed operator
NP_421195.1	GntR	VanR	TCAAGATTGGATCCAATAGGTC	10.1093/nar/gkm818	5	100	72.73	83	49.133	-7.93644	ctattGGATCCAATCTTGACGGCGCGGCCGTGGGGGTCAAGATTGGATCCagtgc
NP_231534.1	GntR	VcFadR	AACTGGTCAAACCAGAA	10.1038/ncomms7032	4.5	64.7059	47.06	97	70.244	0.109417	taaatTTACTCGAAAGAAATATTTCTTTGGAGTAAatatg	Operator not in inter-operon region
ABK72651.1	GntR	PhnF	TGGTATAGACCA	10.1128/JB.01764-07	4	83.3333	33.33	96	57.501	0	gagcaCCTTTCGAAAGGggggc	Search algorithm missed operator
WP_003973740.1	GntR	DasR	ACTGGTCTACACCATT	10.1093/nar/gkh673	4	100	37.5	97	62.831	-0.124667	gtgcgGTAGCGGCCGCTTCggccc	Search algorithm missed operator
WP_013067948.1	GntR	TauR	GGGAAGAAAAATCccgtcaGGGTGGAAAAAAC	10.1128/JB.01510-07	3	37.5	33.33	86	75.216	0.116777	ctgcgCCTCTGAAAGGcgcgg	Operator not in inter-operon region
WP_000730252.1	GntR	GntR	TGTTACCGATAACA	10.1128/jb.179.5.1584-1590.1997	4.5	57.1429	42.86	99	70.631	0	gcgagGAAGCCTGCAAAAAGGCAGGCTTCaaaga	Operator not in inter-operon region
WP_003228089.1	GntR	YvoA	TGGTCTAGACCA	https://doi.org/10.1093/nar/gkp1191	5	91.6667	50	99	99.405	0	gaaccTAAAACAGATTTTAtaaaa	Search algorithm missed operator
WP_000174305.1	GntR	DgoR	TTGTAcTACAA	10.1074/jbc.M110968200	4.5	100	100	98	99.207	-3.98082	tgtaaTGTAGTACAAACTTATATTGTTGTACTACAattta
WP_000406488.1	GntR	ExuR	AAATTGGTAcTACCAATTT	10.1074/jbc.M110968200	6.5	68.4211	36.84	93	64.593	0.0412308	tcacaAAAGTTATATATGACCGTaggca	Operator not in inter-operon region
WP_000234823.1	GntR	EcFadR	ATCTGGTacgACCAGAT	10.1074/jbc.M110968200	5.5	64.7059	47.06	98	98.034	0	caagtCTTGATAGTCAAGgggaa	Operator not in inter-operon region
WP_001297764.1	GntR	GlcC	ATCTGGTagcACCAGAT	10.1074/jbc.M110968200	5.5	58.8235	47.06	100	93.299	0	actcaATGTTAAATTGATGTAACATaatca	Operator not in inter-operon region
AAD00703.1	GntR	LuxZ	CTGTAaAGTtccACTgTACAG	10.1074/jbc.M110968200	5.5	61.9048	38.1	36	68.382	0.188132	aaataAAAAAGGAGCCCATTGGGCTCCTTTTTtattt	Operator not in inter-operon region
AAF28803.1	GntR	MatR	TCtTGTAcTACAcGA	10.1074/jbc.M110968200	4.5	60	46.67	100	81.944	-2.89941	TACAAAAATGCAATTCTTGTAtacac
AAG35774.1	GntR	MdcY	ATTGTAcTACAAT	10.1074/jbc.M110968200	5	69.2308	61.54	98	67.268	-2.97859	aaaaaAAATTGTATACAATTTatgtt
AAB05942.1	GntR	NtaR	CGGTGGTcccACCACCG	10.1074/jbc.M110968200	5.5	52.9412	52.94	25	49.771	0.000273519	gtagcCCAATAACTGTGCAGTTCATCCgcgct	Operator not in inter-operon region
WP_000331776.1	GntR	PdhR	AATTGGTaagACCAATT	10.1074/jbc.M110968200	5.5	82.3529	52.94	98	88.173	-0.590388	gtgatTTTTAATTCAATTAAAAcgaat	Search algorithm missed operator
WP_011027219.1	GntR	SCO0582	AAATTGGTgggACCAATT	10.1074/jbc.M110968200	5.5	61.1111	50	100	99.156	-3.89581	gtggcAAATTGGTCACCAATTTaccag
ABI49944.1	GntR	UxuR	CTAGTAcTACTAG	10.1074/jbc.M110968200	5	61.5385	61.54	67	65.319	-1.44218	cttttATACTAGTATaaatg	Operator not in inter-operon region
WP_000836268.1	GntR	PhnR	TtTGGTccTcActACCAgA	10.1074/jbc.M110968200	3.5	52.6316	42.11	100	93.735	0.0776585	gacgaTCTTTGCCGCGACGGGTCAAAGAgaaaa	Operator not in inter-operon region
WP_003233679.1	GntR	TreR	AAgTTGTAcTcAcTACAAgTT	10.1074/jbc.M110968200	5	52.381	57.14	90	82.051	-3.16061	tattaTTATAAGTTGTATATACAAGTTATAAaaatg
WP_011029777.1	GntR	SCO4628	ACAGTCCTcAGGACTGT	10.1074/jbc.M110968200	6	70.5882	64.71	97	92.251	-4.89366	aacacAGTCCCAGGACTGTCAACAGTCCTGGGACTgtgtt
WP_003403065.1	GntR	Rv0586	TCTGGTACGACCAGA	https://doi.org/10.1099/mic.0.000686	5	53.3333	40	98	84.912	-0.202895	cgtttCGCGGCTCCGCGgaccg	Operator not in inter-operon region
WP_011030801.1	GntR	HypR	taCAAtGTcACgTTGcg	10.3389/fmicb.2019.01451	4	52.9412	41.18	95	73.073	0	cgtccCCCGTCGGACGGGggacg	Operator not in inter-operon region
WP_011278659.1	GntR	YtrAsa	TATAtTTGctATATgaCAAgTATA	10.3389/fmicb.2019.02084	5	66.6667	37.5	15	40.187	0.101929	ttggaCATTACACGGCGTAATGagaaa	Operator not in inter-operon region
WP_011731512.1	IclR	GylR	ATGTCGACCCCGAGGGTCGGCAT	10.1128/JB.00511-19	6	100	95.65	99	55.593	-8.60823	cgttcGACCATGTCGACCCCGGGGGTCGGCATTGTCgaacg
ABP48117.1	IclR	OphR	TAGCAGAGAGCATACGTGTCAGGTCGGGTGTGCGGTCGACCTGCCAGCGGGTGGAATCCGCGTACGCGCAGGGGTTGACTCGTCGGGCAGAAGAGAGCAACATCTATATAACAGAAGGCACTTCTGCATAGCAGAGAGACTGTCATCGTCGATCGAAGAGGAATGAACCTTGGAACCCCGGACGACCCACCACACACAAGCGA	10.1007/s12088-015-0529-5	5	94.0887	68	94	67.166	-3.43479	ctaggCAGAAGGCGCTTCTGtctag
BAH70273.1	IclR	IphR	CAGATAGTCCATAAAATGGACATCAGTCTCATCAGACGAACAT	10.1111/j.1574-6968.2012.02521.x	5	53.4884	59.26	96	61.858	-3.49932	aaataTGTCCATCTGATGGACAcaaat
WP_014076817.1	IclR	DesX	TCTTCGTATATACGAAGA	10.1128/AEM.01712-20	6.5	55.5556	44.44	75	57.695	0.0904485	ctggtCCCGGCGGCGAATATCGACCGCCGGCgcgcc	Operator not in inter-operon region
AAC37157.1	IclR	PcaU	CATGTTTTGTTCGATTATCGAACAAATTATTTAAATATCGAACAAAACCTACTAAA	10.1128/JB.184.7.1988-1997.2002	7	42.8571	47.62	93	54.252	-1.50865	agtttTTAAGTTCGATTTCCTTATCTGTTCATTTTTTataat	Operator not in inter-operon region
NP_415039.1	IclR	AllR	AAAGTTGGAAAAATTTTCCAATAAAT	10.1016/j.jmb.2006.02.034	6	69.2308	76.92	99	99.668	-5.97155	aaaagTTGGAATATTTTTCCAAaacta
NP_414880.2	IclR	MhpR	ACCACGTGGACCACGTGTAAG	10.1074/jbc.M303245200	5.5	57.1429	47.62	1	100	-0.471304	ttgttAAAAACATGTAAATGATTTTttatt	Low homolog count
WP_011594778.1	IclR	TsdR	GCCGTTATTCCTTTCGACTTTCGTGACTTCGCGTCACGTGTGATTGCAACCACACCGTACGAGTTCA TGATTAGTAAAGTCAATGCACAGTAGTGAATCGGTTCTCCATCACCCTCAACCGTTCGTC GAGCCATAAGGTGGTTTCCC	10.1128/AEM.02422-15	5.5	57.047	82.14	20	56.778	-6.85175	gtccaGTGTGATTGCAACCACACgccac
AAX18939.1	IclR	TphR	TCAACATTTTTGCGCATAGCGCAAAAACAGGTT	10.1128/AEM.00742-10	6.5	100	87.1	91	66.411	-9.67321	ccccaTTTTTGCGCATTGCGCAAAAAcgggt
NP_746731.1	IclR	HmgR	CAAATTACGTTATTCGTAATCTGATTACGATAAAAA	10.1128/JB.186.15.5062-5077.2004	6	63.8889	74.07	100	99.502	-12.4796	ttttaTCGTAATCAGATTACGAataac
WP_014003968.1	IclR	TtgV	TCGCAAAAACCACATAGTGATACACTATTCTGCAATGCGGGCCATG	10.1128/JB.01504-08	5	60.8696	55.56	99	68.138	-1.82921	gcaccGCATTGGCCGCCACTGTaccgc	Operator not in inter-operon region
AAK38101.1	IclR	NpdR	GTTCCATATAGTGATTCGAGTTCAACATCATGAAGAGAAGTTCG	10.1128/JB.186.1.98-103.2004	3.5	63.6364	43.48	8	58.783	-0.235914	agagaGGCGGATTCCGCCatgga	Low homolog count
WP_092959632.1	IclR	PbaR	GCCGTACGGC	https://doi.org/10.1128/AEM.02122-15	4.5	80	60	3	72.445	0	ttgccCATATTGCAATATGcgatg	Low homolog count
WP_011028828.1	IclR	SCO3209	TGGTGAAgAAATtTTCACCA	10.1093/nar/gkx1234	5.5	60	45	30	74.475	0.134652	gggacTAACCGGGGAAAGGATCCCCGGTTAgttcc	Operator not in inter-operon region
BAM68203.1	IclR	LgnR	GGTATaATACC	https://doi.org/10.1099/mic.0.074286-0	4.5	100	45.45	92	53.83	0	ggcggCCGAAGGAGACGTGTCCTTCGGccgcc	Search algorithm missed operator
WP_003095248.1	MerR	PaCueR	CTTGACAcgaTGTCAAG	10.1128/JB.01528-09	5.5	76.4706	58.82	5	91	-1.73997	gggggCTTGACCTTGCCACGagggg	Low homolog count
WP_001026747.1	MerR	EcCueR	CCTTCCcgtaaggGGAAGG	10.1111/j.1365-2958.2005.04532.x	5.5	89.4737	31.58	88	70.763	-0.611577	gctagAAGGTTTAACCTTttacc	Search algorithm missed operator
WP_011368886.1	ArsR	SahR	ACATAAAGATATCTTTATGT	10.1111/1462-2920.12273	7	70	35	89	68.871	-0.564059	ccagtATGTGCTGGCACATcgaga	Operator not in inter-operon region
WP_004399122.1	ArsR	ArsR	ATCAAAATAAATTGAT	10.7717/peerj.1230	4	75	87.5	95	72.126	-3.94022	aaacaAAATAAATCGATTTATTTtgttt
WP_011242576.1	ArsR	SmtB	CTGAATCAAGATTCAG	10.1093/nar/23.13.2472	5.5	100	93.75	87	58.998	-5.0186	attatATCTGAATCTAGATTCAGATattaa
WP_003410018.1	ArsR	CmtR	TATAATaccAGTATA	https://doi.org/10.1111/j.1742-4658.2009.07066.x	4	60	53.33	93	67.61	-0.0666752	ctcggGATATCGGTTACCGATATCccgag	Operator not in inter-operon region
WP_000003759.1	ArsR	ZntR	ATATGAACAAATATTCATAT	10.1046/j.1365-2958.1999.01466.x	5.5	80	50	93	99.502	-1.14114	gaacgTATTAAATTAATAtatga	Search algorithm missed operator
WP_011015081.1	PadR	CgVanR	AAgTAaCTAAgagtTTAGgTAtTT	https://doi.org/10.1128/JB.02431-14	5	95.8333	79.17	96	77.822	-5.97673	cgccaTAAACTAACTAATAGTTTAggtag
WP_003233588.1	PadR	PadR	CATGTAAaTAgTTACATG	https://doi.org/10.1128/JB.01936-07	5.5	55.5556	44.44	99	72.356	0	gcaaaACAGATGAGCACGTGCTCATCTGTgatcc	Operator not in inter-operon region
WP_003721840.1	PadR	LftR	TgTTACTAtgtagTAGTAAtA	https://doi.org/10.1128/JB.00503-20	4.5	66.6667	38.1	92	64.232	0.213688	AAAATCCTGTTCTCGCCAAAGAGAGCAGATTTTTtttta	Operator not in inter-operon region
WP_000273864.1	PadR	PtvR	ATGTGTAgaAaaaTTATATATAAaaaTctTACACAT	10.1128/JB.00054-17	4.5	75	69.23	100	95.836	-5.82812	gaagtTTTTTATATATAAAAAtttta
NP_418810.1	TrpR	TrpR	CGTACTAGTTAACTAGTACG	10.1006/jmbi.1994.1317	7	55	35	93	92.431	0	gggaaAAAGGCTACACTTCGCCTTTgaaaa	Operator not in inter-operon region
NP_229643.1	ROK	GluR	ATTTAATTCCTTTGGAAATTAAT	10.1093/nar/gks1184	5	60.8696	39.13	2	81.25	-0.536944	tattcTGAAAATGTTTTCAttcaa	Low homolog count
NP_227848.1	ROK	BglR	AATTTCTTTCTGAGGAAGATAGA	10.1093/nar/gks1184	4.5	60.8696	69.57	36	58.627	-2.73934	tttctTTCTCAGAATGAGAAaaaaa
NP_228203.1	ROK	TreR	ATTAATTCAAGTTACGAATAAAT	10.1093/nar/gks1184	4	100	52.17	11	71.508	-1.58804	caagaATTAAGTCTACAGAAATaatac	Search algorithm missed operator
NP_228617.1	ROK	ChiR	AAGTTGTTTGCGGCATGCAACTA	10.1093/nar/gks1184	5	100	43.48	13	83.371	0	aaaaaGGTGGCTCCTTCTGGAGCCACCttttt	Search algorithm missed operator
NP_227926.1	ROK	TM0110	GAAATTTCTTTAGAGGAAAAAAT	10.1093/nar/gks1184	4	56.5217	60.87	13	79.199	-0.962506	tcataAATTATATGCTGGAAATAATTtaaaa	Operator not in inter-operon region
