# Supplementary material for: Snowprint: a predictive tool for genetic biosensor discovery
Source: Commun Biol. 2024 Feb 9;7:163. doi: 10.1038/s42003-024-05849-8 (PMC10858194; doi:10.1038/s42003-024-05849-8)
Supplement: Supplementary file 5 — Supplementary Data 2 [file 42003_2024_5849_MOESM5_ESM.xlsx]

## Sheet: Sheet1
Protein ID	Uniprot ID	Sequence	Family	Known operator	Snowprint prediction	Snowprint align Evalue	Long et al. 2020 prediction	Long et al. align Evalue
WP_001224188.1	Q5HCX3	MRKDAKENRQRIEEIAHKLFDEEGVENISMNRIAKELGIGMGTLYRHFKDKSDLCYYVIQRDLDIFITHFKQIKDDYHSNYEVMQVSLDYLLQFKIDNKALLQCIEAGNNKLRFYQSAFYQELFDFYYDLFKSDDDTYTKFKTDMLLQSLSTSVFAFQIEHRHISIEAYRNYLLNIYLDEVGRND	TetR	gttttataATAAACGGAgagttaTCCGTTTGTcaa	ataatAAACGGATAGTTATCCGTTTgtcaa	3.62974e-13	TAATAAACGGAgagttaTCCGTTTGTCA	-13.0308
WP_009946947.1	A4F6H8	MTRTDESRRRRELLSKLLEYSADHGLSEVSLRPLAAAVGSSPRMLLYFFGSKEGLVREVHRHAREAQLALLADALGDRLATGSRADALRALWEWLSDPAHHNVVRFFFESYARSLHAREDAWEGFGEASVREWLPHIRRALGSSDAEATLVLAALRGLMLDLLATGDTERVRAGFESLVAGLPVEPA	TetR	gtaCTGAAACgactGTTTCAGga	ctccaCTGAAACAATTGTTTCAGtcgag	1.24469e-05	CCTCCTGAAACagtcGTTTCAGTACG	-10.5017
NP_639852.1	Q9JN89	MTSAQQPTPFAVRSNVPRGPHPQQERSIKTRAQILEAASEIFASRGYRGASVKDVAERVGMTKGAVYFHFPSKESLAIAVVEEHYARWPAAMEEIRIQGFTPLETVEEMLHRAAQAFRDDPVMQAGARLQSERAFIDAELPLPYVDWTHLLEVPLQDAREAGQLRAGVDPAAAARSLVAAFFGMQHVSDNLHQRADIMERWQELRELMFFALRA	TetR	aaAAACCTTCggGAAGGTTTgac	gaccaCCGGCTGGCTTGCCGCGCTGCAAGACAGCCGGgatcg	0.551836	ATAATACCTtcccgcAGGTATATT	-3.87233
WP_003416573.1	A0A9P2M5A1	MPRQAGRWSPTALRILGAAAELIALRGYSSTSTRDIAAAVGVEQPAIYKHFSAKRDILAALVRLAVEWPLELFGHITAMPVPAVVKLHRWLTESLDHLHASPYVLVSILITPDLHQESFVAERELVAEMERALVGLIETGQGEGDVRAMHPLSAARLVQALFDALALPEFAVSPDEIVEFAMTALLSDPDRLAEIRAAADALEIQTAPPDRGL	TetR	caaTCGGTTATCAGTcGATAACATggagggtATGTTATCaACTGATAACCGAgcc	ACGCTACCTAAAGTAGCGTaattg	2.61152	(GCTGGCAC)ctggGTGGTCGC	0.35086
WP_006969242.1	A6FXP3	MFPMPSNGRRLDPKTRKEQLLAFGRQHFAKNGFDSCSMDELAKQAGVSKALLYHYFGGRRGFFLASARSIISGLEHAVAEIGDANDIGAIMGGLVFYCQMNPSVYEVTGGRMGPIPELADQVKRLQVDVVNRCLGCLDMGELEAQPPMAQALLWGWVALVNRAIEESIRLPDIELIEFAATLERNFINLAEQIRTLETAVN	TetR	gtcgTCTTGACCGCGCGTCAATA	ccgcgCGTCAATAACTTTGTTGACGaaaag	1.34842e-05	TGTTGACcgcgcGTCAATA	-7.28234
ALM36829.1	A0A0S1UE03	MRMKTRRAVTEALADTALDLFDRAGFDQVTVADIVAAAGISQRSFFRYFSSKEDVVFGDRIPSAEEVRGELLRHLDDLPPWDALRATFRTAAHQLDADQGHWKRAARVICRNPGLRARYLEKHLAWTDALAPEIVSRTTPEGPEAELRAHTMINTALGCFDVALMRWSDNDTDHPLTPLVDDVFGFVHFPRP	TetR	ACATGTGACACAGCCTGTCAGTTGT	cagccTGTCAGTTGTGACAttgat	8.86244e-07	GTCCACCGgtcagCCGCGGAC	-0.519032
WP_003084488.1	A0A9E8L512	MAPRIKTRDRIAQASLELFNAQGERSVTTNHIATHLGISPGNLYYHYPNKQAIIAELFAEYESHVESFLRLPEGRGLTVDDKTFYLEALLAAMWRYRFLHRDLEHLLESDPELAARYRAFAQRCLVNAKAIYRGFTEAGILRMNETQLEALTLNAWIILTSWVRFLCTTLDLDGDLSEAQLRRGIYQVLALESGHIEAQAQDAVDGISERLYVPL	TetR	tttcTAGAGTAaaTACTCTAaagt	tcacgGCGGGGCGCGCCCCGCactgt	0	TCTAGAGTAaaTACTCTAAA	-8.90251
WP_003899803.1	A0A9P2H4L5	MEIKRRTQEERSAATREALITGARKLWGLRGYAEVGTPEIATEAGVTRGAMYHQFADKAALFRDVVEVVEQDVMARMATLVAASGAATPADAIRAAVDAWLEVSGDPEVRQLILLDAPVVLGWAGFRDVAQRYSLGMTEQLITEAIRAGQLARQPVRPLAQVLIGALDEAAMFIATADDPKRARRETRQVLRRLIDGMLNG	TetR	gtacatTTACAAGCAGACTGCCGGTAActtacc	ctgttGGTAACTTACCaacag	0.000174076	TTACAAGCAGaCTGCCGGTAA	-9.31823
AEM66515.1	A0A9P2H4L5	MEIKRRTQEERSAATREALITGARKLWGLRGYAEVGTPEIATEAGVTRGAMYHQFADKAALFRDVVEVVEQDVMARMATLVAASGAATPADAIRAAVDAWLEVSGDPEVRQLILLDAPVVLGWAGFRDVAQRYSLGMTEQLITEAIRAGQLARQPVRPLAQVLIGALDEAAMFIATADDPKRARRETRQVLRRLIDGMLNG	TetR	TAGCCACGTCTGGACAAAGTGAGAGATCGTGTCTAGACAACGCCACGGTTTTTGTCTAACCTCGACCACA	cgccaTGTCTAGACAtggcg	0.00123821	(CGCTACGG)cgTCGACGCG	-0.151055
WP_003088626.1	G3XCU9	MARKTKEESQKTRDGILDAAERVFLEKGVGTTAMADLADAAGVSRGAVYGHYKNKIEVCLAMCDRAFGQIEVPDENARVPALDILLRAGMGFLRQCCEPGSVQRVLEILYLKCERSDENEPLLRRRELLEKQGQRFGLRQIRRAVERGELPARLDVELASIYLQSLWDGICGTLAWTERLRDDPWNRAERMFRAGLDSLRSSPYLLLADA	TetR	TAATCACTCATGATTGATTA	ttaatTAATCACTCATGATTGATTAtatgc	1.45852e-09	GCCTGGCGGtacgCTTCCAGGC	0
WP_011031522.1	A0A7K2URI7	MASRSRRPERRQEPLSRERIVGAAVELLDTVGERGLTFRALAERLATGPGAIYWHITGKAELLGAATDAVVTAAVTAGPTGAADSPQDAVRAVALGLWDATEAHPWLATQLATQLSRTPWGTVAPRIFESLGRQVQAMGVPEAHWFTASSALMHYILGAAGQNAANSASAGPVGADVDRDEFLDTVSTAWEGLDPDAYPFTRAVADQVRGHDDREQFLAGITLVLTGITALHRPGR	TetR	TGGAACGtCGTTCCA	gcctgGAACGCCGTTCCAGCTTGGGACAAGCTGGAACGGCGTTCcagcc	4.85959e-05	GACTGGAACGaCGTTCCACCC	-6.34124
WP_012689714.1	WP_012689714.1	MPRTQDFDTAEVVGRARDMFWDKGFEATSIPDLERVTGLNRSSLYNAFTSKRGLFDAAVHDYLDRVVRPRLRILTDEPTRPDAAARYYRSLAGALAALPDDAHGRGCLLLNSAAGFAAHDDAQRSVVEGYQRELSGALVHALRAHDPDASTATLQHRARLLTSLSVSALLLSRVDRDEAVAVANAAVEQLEEWRPAS	TetR	ATGAACTGACCATTTCAT	gaactGACCATTTCAATATATACTGAAATGGTCgtttc	1.00441e-06	TACTGAAAtggtcgTTTCACAA	-3.44137
AAB62296.1	O33453	MSPKRRTQAERAMETQGKLIAAALGVLREKGYAGFRIADVPGAAGVSRGAQSHHFPTKLELLLATFEWLYEQITERSRARLAKLKPEDDVIQQMLDDAAEFFLDDDFSISLDLIVAADRDPALREGIQRTVERNRFVVEDMWLGVLVSRGLSRDDAEDILWLIFNSVRGLAVRSLWQKDKERFERVRNSTLEIARERYAKFKR	TetR	AACAAACAGACAATCTGGTCTGTTTGTATTAT	tcctgCCGCTACACCGGAGCGGgagcc	1.77034	(CTGGCATT)gcgTTGGCCAG	0.0624203
WP_000113282.1	P0ACT4	MARLNRESVIDAALELLNETGIDGLTTRKLAQKLGIEQPTLYWHVKNKRALLDALAVEILARHHDYSLPAAGESWQSFLRNNAMSFRRALLRYRDGAKVHLGTRPDEKQYDTVETQLRFMTENGFSLRDGLYAISAVSHFTLGAVLEQQEHTAALTDRPAAPDENLPPLLREALQIMDSDDGEQAFLHGLESLIRGFEVQLTALLQIVGGDKLIIPFC	TetR	CACTCTATCATTGATAGGGA	ctctaTCATTGATAGAGTTGGAATATATCCCTATCAATGAtagag	2.9752e-08	(CCTATCAT)TGATAGA	-5.25427
NP_415533.1	P0ACU2	MTQGAVKTTGKRSRAVSAKKKAILSAALDTFSQFGFHGTRLEQIAELAGVSKTNLLYYFPSKEALYIAVLRQILDIWLAPLKAFREDFAPLAAIKEYIRLKLEVSRDYPQASRLFCMEMLAGAPLLMDELTGDLKALIDEKSALIAGWVKSGKLAPIDPQHLIFMIWASTQHYADFAPQVEAVTGATLRDEVFFNQTVENVQRIIIEGIRPR	TetR	TGTAAATTTTGACCATTTGGTCCACTTTTTTCT	gccagTTTTTAAAAAgtgaa	0.00762255	(TTGCACAA)tggctTTATTCAG	-0.42388
NP_414847.3	P17446	MPKLGMQSIRRRQLIDATLEAINEVGMHDATIAQIARRAGVSTGIISHYFRDKNGLLEATMRDITSQLRDAVLNRLHALPQGSAEQRLQAIVGGNFDETQVSSAAMKAWLAFWASSMHQPMLYRLQQVSSRRLLSNLVSEFRRELPREQAQEAGYGLAALIDGLWLRAALSGKPLDKTRANSLTRHFITQHLPTD	TetR	CATTTTATATTGAACGTCCAATGAATAACC	ctgttATTGTTACTATTTAAAATCAAATTCGTAACAATtaaga	0.201883	TATTGATTGgaCGTTCAATA	-7.1684
WP_011336736.1	Q3J6K8	MPLTDTPPSVPQKPRRGRPRGAPDASLAHQSLIRAGLEHLTEKGYSSVGVDEILKAARVPKGSFYHYFRNKADFGLALIEAYDTYFARLLDQAFLDGSLAPLARLRLFTRMAEEGMARHGFRRGCLVGNLGQEMGALPDDFRAALIGVLETWQRRTAQLFREAQACGELSADHDPDALAEAFWIGWEGAILRAKLELRPDPLHSFTRTFGRHFVTRTQE	TetR	CTTGATTTAATAGACCATACCGTCTATTATTTCTGGATG	tgattTAATAGACCGATCCGTCTATTAaatct	8.9488e-10	GAAATAATAGACggtatgGTCTATTAAATC	-14.0551
AAY86547.1	Q4JIX3	MARKPSRSSIGSLRSPHTHKAIIISAIETLKECGYSGLSIEAVARRAGASKPTIYRWWGNKAALIAEVYESESEQIRKEPDKGSFKENLNFLLLNLWKVWRETICGEAFRCVIAEAQLDPSTLPKLKDEFMERRRELPRKLVENAIQQGELPKDTSRELLLDMIFGFCWYRLLTEQLEVEADINEFTTLLLNGVLRPTSAAVQGAAEA	TetR	TTATGTATGATACGAAACGTACCGTATCGTTAAGG	gaaacGAAACGGTCCGTTTCgtttc	4.94062e-06	GATACGGCACGTTTCGTATC	-7.09201
BAA03510.1	Q51597	MDIKQSLLHAAMRLLSAKGRDGATMRPICAEVGVTPPTLYHHYGDLQGLHKAAIDETYRQVAEAYHGGTEERGPLKGIRDGWATFLQFAYSEPNMCRMLVQHIMAGEPPSMVADTLRGVADDLAQFHAQGRLTFPPREAAQLLWMGALGALTYALSREGAGYTQDLALQKAKLDITLVALFNIEEE	TetR	CTCAGTATATCGCAGATATAGAGCCT	tcctaGGCTGGTTCCGAGCCtttcc	0.0981789	CAGTATATCgcaGATATAGAG	-9.43821
WP_014859138.1	Q9AIU0	MVRRTKEEAQETRAQIIEAAERAFYKRGVARTTLADIAELAGVTRGAIYWHFNNKAELVQALLDSLHETHDHLARASESEDEVDPLGCMRKLLLQVFNELVLDARTRRINEILHHKCEFTDDMCEIRQQRQSAVLDCHKGITLALANAVRRGQLPGELDAERAAVAMFAYVDGLIRRWLLLPDSVDLLGDVEKWVDTGLDMLRLSPALRK	TetR	TACTTACATTCATGGTTGTTTGTAAATA	tctggCCCGAACGCGCGGCGCGTTCGGGgaacg	0	CCTGTACCGcCTGTCCAGG	0.0412308
NP_266817.1	Q9CHR1	MPKSTYFSLSDEKRNRVYDACLNEFQTHSFHEAKIMHIVKALDIPRGSFYQYFEDLKDAYFYVLSQETLEIHDLFFNLLKDNSIEESLDKYKYLLLENLIDSPQYKLYKYRFLDWTYELERDWKPQSSATVPASENDNPISQVLKSVVHNLVYRLFSENWTEKTFIENYDKEIKLVTEGLLNYITDRKN	TetR	ATGACACAGTGTCATAAATT	gcaaaAAAACTACTGACAGATTTGTCAGTAGTTTTgataa	0.440246	AATTTATGACACtGTGTCATTTATT	-8.88231
WP_011031841.1	A0A7K2USP2	MAARRAPISRRDRPAKPALSRRWIVDTAVALMRAEGLEKVTMRRLAQELDTGPASLYVYVANTAELHAAVLDALLGEVDLTGAGAEEDWREQLRAVLTSYTLVLFAHPQLARSALVARPSGENYLRLVERVLELLARSGAPGAQVAWGVDKLLQDATATAAEQATQEHDPASHEDWSATVRALRDADEATHPAIASHMPLLVAGSAHDRLRWSFDVLVNGITRTPVPGPARGAAG	TetR	CGAACttGTTCG	cggggCGGCGCAGCCGTGTGCGCCGgcggc	0	(GCGAACGT)GTTCGT	-3.26113
WP_011554266.1	Q93A32	MTNTGGRKPDEGERYRAILETAARLICDRGYEGTSMQEIAAACRMTKAGLYHHIQNKEQLLFAIMNYGMDLFEEQVLSRVQDIANPVERLRACMRHNILLVTRGWSKEVIIILHEHATLTGETRAFIDARKKKYVDFLEEAFSQASQQGLIRPVDPTVGAFSFLGMVLWIYKWFKPDGRLTDEQIADGMVGMLFPPFAAAGDTAGQAGPSPLRMVPSVSATGTDSEDA	TetR	CCTACCGttCGGTAGG	atgctACCTACCGACCGGTAGGTcgcac	8.87117e-06	(CCTACCGG)TCGGTAGG	-5.33602
WP_003090989.1	Q9HZW2	MLELVATGQLTDPESARGKLLQTAAHLFRSKGYERTTVRDLASAVGIQSGSIFHHFKSKDEILRSVMEETILYNTALMRAALADAEDLRERVLGLIRCELQSIMGGTGEAMAVLVYEWRSLSAEGQAYILGLRDIYEQMWLDVLGEARLAGYCQGDPFILRRFLTGALSWTTTWFRPEGPMSLDQLAEEALALVIKNA	TetR	CCAAGCGCTTGCT	acattACCAAGCAAGCGCTTGGTtgaga	6.82398e-06	(TCAACCAA)gcgcTTGCTTGG	-5.33345
WP_010953132.1	Q88KZ5	MAQSETVERILDAAEQLFAERGFAETSLRLITSKAGVNLAAVNYHFGSKKALIQAVFSRFLGPFCASLERELERRQAKPEHKPSLEELLEMLVEQALAVQPRSNNDLSIFMRLLGLAFSQSQGHLRRYLEDMYGKVFRRYMLLVNEAAPRIPPLELFWRVHFMLGAAAFSMSGIKALRAIAETDFGINTSIEQVMRLMVPFLAAGMRADSGVTDEAMATAQLRPRTKTGSATAKA	TetR	CTGAAACGTATGTTTCAA	aggtcTGAAACGTATGTTTCAaacac	1.5647e-08	(TCAAACAC)ctgtTTGTCTGA	-0.710186
BAG20808.1	B1VS54	MTEKNGSGGGDLPASLEAAWGLRDRPAKGPKPGLSLERIVAAAVAVAAADGLGAVSMGRVAQELGASTMSLYRYVSAKDELYVLMQEAAIGPPAPLSALETGAGWRAALTEWAAAQRERYHGHLWALRIPIGGPPATPNSIAWWEQGLQALRDSGLGEGDKTSVILLISNFVRSEALMTSDLSAAVIARGITPEELAASHERTLKRLVDPERHPGITQQLETGVMSAPDEADYEFGFGMGVLLDGVEALIRRAADGEVKSA	TetR	GCGTATGCCATACGC	ccgagCGCGCCGGCGGCAGGACGGCGGCGCGgccgg	1.08859	(GCGTATGC)CATACGC	-6.44781
WP_003113688.1	A0A069Q8H3	MKTSYDDTRQHLLDTGYRIMAVKGFSGVGLNEILQSAGVPKGSFYHYFKSKEQFGQALLEDYFRVYLADMDQRFSAPGLNARERLMSYWQKWLDNACPPCDEQRCLVVKLSAEVADLSESMRITLRDGSDGIIERLVGCLGQGRDDGSLAPCDARHMASALYQLWLGASLLSKLHRSPGPLETAMQTTRSLLEI	TetR	TAGACGACTGGTCTA	gcggaACGGACGCCGGTCCGGCGCCCGCcccgc	0.989629	(TAGACGAC)TGGTCTA	-6.44781
WP_003969541.1	G0PWU4	MDSSTAGPGLRERKKEATRQAVHEATLRLTVEHGFDQVTVEAVADAAGISRRTFSNYFTNKEDALLYGEEQQIRALVRTVRDRPADEPAWPALRAAVAQFADRVAPPEREWAVRTRLAMRHPSLLARQLANHAALERDLAEAVAARPGPPSAPVRPIVLAAGFLSSLRIAMRMWIEEDLTREPAAVIDEILDEMGRGFA	TetR	TTGCGCAGTGGGCAA	atacaTGCACACTGGGCAATTTTGCCCACTGTGCAagaat	3.88767e-05	(TTGCCCAG)TGTGCAT	-2.55653
WP_003107570.1	Q9HUS3	MSSPRAEQKQQTRHALMSAARHLMESGRGFGSLSLREVTRAAGIVPAGFYRHFSDMDQLGLALVAEVDETFRATLRAVRRNEFELGGLIDASVRIFLDAVGANRSQFLFLAREQYGGSLPIRQAIASLRQRITDDLAADLALLNKMPHLDGAALDVFADLVVKTVFATLPELIDPPAADLPPHLMPAAKITHQLRFIMIGGKHWHGLPG	TetR	GTGAACGATCGTTCAC	tttcaGTGAACGATCGTTCACaaaac	1.7542e-07	TTCAGTGAACGATCGTTCACAAAA	-6.79543
WP_003119828.1	Q9HZR6	MATRGRPRAFDRDTALQRAMDVFWVRGYEGASLAALTEAMEIRPPSLYAAFGSKEGLFREALAHYLGQHGRYRRDVLDGAPSAREGVAELLRETVARFCSDEFPRGCLVVLAALTGTPESEAVRDALSAERGESIRLFRERMRRGIADGDLAADTDVEELATFYATVLFGLSVQAKDRVPCERLLAVVERALRAWP	TetR	TTTATCGACCGCTACA	agtaaATTTATAGTGATCGATACAAATaa	0.0718279	(TTTAGCGA)CCGATACA	-3.66833
WP_011030045.1	A0A4S2W8C8	MSRSEEGRPMPEEIPVPPWRRPKKAPPRMPLTQDRIVVTALGILDAEGLDALSMRRLAQELKTGHASLYAHVGNRDELLDLVFDIVLTEVEVPEPEPGRWAEQVKEMCRSLRRMFLAHRDLARIAIDRVPLGPNGMVGMERTMNLLRSGGLHDELAAYGGDLLSTFVTAEALEQSSRNPGTEQGREQAGVFADQLHGYLKSLPATSFPNLVHLAGPITSLDSDRRFELGLEIIIAGLLAGAGEAADDQVRTAGSPPAES	TetR	GAACGGTGGCCGTTC	tgacgCGACCACCGTTCCATTATAGAACGGTGGTCGttcgt	3.99566e-05	(TAGAACGG)tggTCGTTCGT	-4.7247
WP_011060270.1	Q4KFB4	MAQSETVERILDAAEQLFAEKGFAETSLRLITSKAGVNLAAVNYHFGSKKALIQAVFSRFLGPFCISLDRELERRQSRPENKPSLEELLEILVEQALVVQPRSGNDLSIFMRLLGLAFSQSQGHLRRYLEDMYGKVFRRYMLLVNEAAPRIPPIELFWRVHFMLGAAAFSMSGIKALRAIAETDFGVNTSIEQVMRLMVPFLAAGMRAETGVTDEAMASAQLKPRSKSAPAAAKA	TetR	TCAAACAAGTGTTTGTCAGG	tagttTGAAACGTATGTTTCAaacaa	0.00642331	(TCAAACAA)gtgtTTGTCAGG	-8.99428
MBE1599770.1	A0A8I0P7K4	MTAARPSTPIDTPTGTPTGTPADRPPLGLRERKKIKTREAIRAATYALVEEQGYDATTIEQIADRAEVSPSTVFRYFPTKEDIVLTDEFDPLLLEELRNRPPDEPWTDSIRHVMREAVRTGVEEDAAVARLRTRLMVQIPAVRSRMMESMSVTGRMLCTAIAERTDRDPDSLEVRVYAMSLIGALLETSLYWAENGHRDDFSALVDRTLATLQHGLPRGNP	TetR	gaTTGTATAACCGTTATACAAtacgacc	gagcgTGGTGATCCTCACCAcgctc	0	(CAGGACGA)ggcCCATCCCG	0.0412308
WP_011089760.1	A0A6P1RHX1	MTKKSTPKRGRPTKDLAGDVQVRILDAAQQLFLEKGYRSASIDDISELAPASKPTIYAHFPGKEALFAAVVARTISRLTDFEGVEPEGRTLHDKLSNLGTTIVEKLIEESLGMVRATIAEAQRFPELSRNVHDAARDRSVNAVSQLLNEATQKLARAPKGPFSGKRSLATAQIFLDLILLPMLFRSLVGETPKELRRELPSFMRERVGFFLAACEADWTP	TetR	gattAAATAAACTATACCGTATATTTTCTTTttgtt	aagaaAAAGAAAATATACGGTATAGTTTCTTTttctt	1.60675e-12	(GCACACAG)GTTTGC	-0.000923423
CEI21729.1	A0A0A8RTV3	MSTRRRTPRSDGESTRARILEVAGRLFAQHGYANTASKAICEEAGADLAAINYHFGSRDALYKAVLVEGHKQFVSLHDLRELADSALPPETKLERFINAIVCRLLDDRSWQSKVCAREILAPTAHFASLIREEVMPKFEALERIIGEITGLPRHEPALSRCVISIIAPCLMLMVIDRDQSSPMQAILLHDADALKNHLNLFARSGLEAIRRHHDPS	TetR	ttactagatcaaaTTAAATTGGAATTTGAt	aaatcAAATTCCAATTGAATTTtatct	7.5408e-09	(CCGTTCGC)tgttcTCGAACGC	0
WP_010986683.1	A0A6I5EQC5	MATRTDAPTRREQILKEAARLFAERGFHGVGVDEIGAAVGISGPGLYRHFAGKDAMLAELLVGISGQLLTGGKRRAAEAEGDPEALLDSLIEGHIDFALDDRPLITLHDRELDRLRDSDRKLVRQLQRQYVELWVEVVRNVYPGLDEPAARSAVHSVFGLLNSTPHLGRPGALPGRAGTAALLHRMARGAFGAAGA	TetR	accaGTTAAtGagCgTTAACgcat	caggcAGGTTAGCGATCGTTAACCTgcctg	0.0307243	AGGTTAGCGgtCGTTAACCT	-1.67585
WP_003084488.1	A0A9E8L512	MAPRIKTRDRIAQASLELFNAQGERSVTTNHIATHLGISPGNLYYHYPNKQAIIAELFAEYESHVESFLRLPEGRGLTVDDKTFYLEALLAAMWRYRFLHRDLEHLLESDPELAARYRAFAQRCLVNAKAIYRGFTEAGILRMNETQLEALTLNAWIILTSWVRFLCTTLDLDGDLSEAQLRRGIYQVLALESGHIEAQAQDAVDGISERLYVPL	TetR	tttcTAGAGTAaaTACTCTAaagt	tcacgGCGGGGCGCGCCCCGCactgt	0	TCTAGAGTAaaTACTCTAAA	-8.90251
WP_005058758.1	A0A829HWP8	MAQLTFQRARTDEKKRQRAAAIVEAARSLAVESGVTSVTLTAVANRAGVHYSAVRRYFSSHKEVLLHLAAEGWTRWSATVCAALAEPGPGSPARVAESLVHGLVDDPLFCDLLANQHLHLEHEVDVERVAEVKQISNVAVMSIAESIERTLPEIGRKGSLDILVAGFSLAAMLWQIAHPPEGLEHDYRSEPGVPPDWSLDFEPALTRLLTATCIGIVEQKH	TetR	CTTAACGCATGGCATGTGCGTTATG	cgtaaCGTGCGTTACGCACGtcaca	0.00724471	TAGCGTGCGTtACGCACGTCA	-2.18672
AFA75826.1	H6N161	MVVSASSAPKSLLERAYDDVVAEGGESANADATREKLLDAAYAQFCRFGIQRTSLEEVAKRAGTSRITIYRKFTNKEVLVEEVMLREFRRYLVQFLADIAPARTIAERLVLAFVSSYRAVSTNPLISGLQQTEPTLLAGALGADGRLLATVAQFIAQQLRQEQRAGTLRADLDTDLTAEMMARISASFLTTPSALVDTDDDDQLADIARRYLVPMLDAPS	TetR	GATGTACAACGCGTTGTACATC	gatacGATGATACAAAGATACAATCTTTGTTTCATCgcatc	0.141531	(GGGAACGG)gagCCGATCCG	-0.0779564
WP_000665238.1	A0A9P4DMF0	MKETDLRVIKTKKALSSSLLQLLEQQLFQTITVNQICDNALVHRTTFYKHFYDKYDLLEYLFNQLTKDYFARDISDRLNHPFQTMSDTINNKEDLREIAEFQEEDAEFNKVLKNVCIKIMHNDIKNNRDRIDIDSDIPDNLIFYIYDSLIEGFIHWIKDEKIDWPGEDIDNIFHRLINIKIK	TetR	TTTAAATATACAGTGTAGATTATTG	gtttaAATATACAGTGTAGATTattgt	2.81372e-12	(ATATACAG)TGTAGAT	-6.25409
WP_067435216.1	A0A1B1MCN8	MAEIGLRERKKQRMYEVVSEIAIGLFLEKGFDAVSVAEVAAAAEISKPTLFRYFPSKEDLVLYRFADHEDEAARVVRGSDEAPLRALRRRFLEGLAQGDPVTGLNGHPGVLAFHSLLYGTPALVARLYGYLERSEAALAEALGGGLDARLAAGQIIAVQRILAEENWRRIADGERVEEVRADAEAAARRAFGLLEAGLPYLGGTESVTE	TetR	ACCGAGTAAATTATTTAACTCGGT	gcccgCGGGCGGCGCCGCCCGcgggg		(GTGAACTC)gtacGCGATCAC	-1.11996
WP_003899803.1	A0A9P2H4L5	MEIKRRTQEERSAATREALITGARKLWGLRGYAEVGTPEIATEAGVTRGAMYHQFADKAALFRDVVEVVEQDVMARMATLVAASGAATPADAIRAAVDAWLEVSGDPEVRQLILLDAPVVLGWAGFRDVAQRYSLGMTEQLITEAIRAGQLARQPVRPLAQVLIGALDEAAMFIATADDPKRARRETRQVLRRLIDGMLNG	TetR	gtacatTTACAAGCAGACTGCCGGTAActtacc	ctgttGGTAACTTACCaacag	0.000174076	Error	0
AAC01726.1	O52558	MGKRASQPRESVWLSPRPARKHRAGESELDREKIVATAVRVLDAEGDAKFSMRLLAEELNVTPMSVYWYVANKDDLLELALDAVAGEIELPSLDDGNDWREDLRALARAWRRTMVAHPWAIRCYGEYLNIGPSSLRFTECAQAVMACSPLPLKDRSAALNVVFQYVYGFTATESRWLEHLAETGRTAEEFAAEVTGSMAAMSSTLEQGGLLERDGDQSMEQLRDRDFDRGLNWLFTGMVAGG	TetR	TTCTTATACACCATATAAGGGTCGGT	acatcCGCCCCCTGAGGGCGatccg	1.27002	(TGGTTCAC)ggtgccCTGCACCG	0.0368643
WP_011028825.1	Q9KYU4	MSSTIPALPGPEPGPGPGPAGPVSLTERRKAETRMEIARAAARLFVGQGLRATRAEDIARAAGVAPRTFYRYFATKEEAVAPLYALGAERWVRAVREAPAELSPPEALERAVRHTLTPGAGVSAPSWEWARTLIRLAESSPALRKVWAEVCHSTERGLVQALAARMSGGDDNVAVRLAASPRLHFAAAVAGASVRVAAEHWASSSPQGARSPLEQALLNLEVLRGFAWEAGPAEEG	TetR	AATGGCAGATTCTGCCACAG	agtccCCGAGCCCGGCTCGGggact	0	CGCCGCCTcgaAGCCGGTG	0
ADU73771	A3DK56	MPKETFFNLPKDKRNLIISAAMDEFSKAGYNTASINQICKKSNIPKGSFYQYFTDKLDLYVYIMTLTIEEKIKFFSSAIAEFHTLTFLEQFRLLFLKGLEFAKKHPQYAALADQFSKEDNESVKSAVIKEGDKQAESLFMQMIHNAKTKGEIDSKVDSLALCLLLQSLNSAVNKYMIGKFGGISYEYNQEDINNFVDSLLDIIFSGIQNKAD	TetR	ATATGACCACGTGGTCACCG	taataATATGACCACATGGTCATATagtaa	3.15714e-06	ATTATATGACCAtgTGGTCATATTGT	-5.52762
WP_003229313.1	O34970	MKVSTKDKIIESAVMLFNQKGFSGTSVREIAKSADVNVAHISYYFKGKGGLMEHLVSEFYEGYSKTLETAASNISTQSTQEQLLQLVFDILSYQHNHRQLTRFVYREVTIDSTLIREIMSTYLMKEKYIFQLIIEEGEKQREYLTLPLPHFILQLKSLLMMPYLQPQYISEVLYMQPHEPYFYKMYFEEIKIWIRSVFRTGDVALTN	TetR	TTAAACAAACGTTTAATCAA	ctttgTTTTATATTATAGAAAAagtga	0.0217434	(ACTATCAG)cttCTGCTAAA	-0.126261
WP_011731153.1	A0A653F8M9	MLDPDAARERVLAAAEELFYARGIQAVGMDAVRTASGVSLKRLYQMFPSKEDLVVSFLQQRDSRWLGRLTAAVEAHSDPRERIPAVFDWLYSWFSEPDYRGCAFINSFGELGGISPAVADQARHHKREFHAYLTELVGAAGYPAELAAHLALLAEGAIVNSAIFGTPDPATRAKQAALTLMQASGG	TetR	GAGAACGATGGTTCTC	aacggGGAGAACGATCGTTCTCCccgcc	8.87117e-06	CCGGAGAACGctCGTTCTCCCG	-3.50351
WP_003977108.1	A0A7K2UAU6	MAGRAAVPEVIWSRPERTGRGPRPAYTRADIAAAAVRIADADGLDAVSMRRVAGELGCGTMSLYNYVPRKEDLYELMMDAVSGEHELWEPSGDWRADMIRVAHQTRALMHRHTWLPRLMSPVYGFSPNALRYLEHCLACLDPFEAPYGTKMELVAMVNGVVTTYVANEIATVERTRSLPWSEEQENAARIAYLGRQVASGAYPRLAASFAEDAGPIDLEGVFERALARVLDGFA	TetR	ACTACTACGTACGCTGTA	ctagtTACGTACACCGTACGTAgtgcg	3.53425e-05	ACTACGTACgctGTACTTAGT	-6.24433
WP_011029601.1	A0A4V6RKT4	MASGTETSGSGDIGRTLELLWDTGRRPSRGPRPGLTLERIVEVAVEVADRDGLGAVSMRRIATELGTGTMSLYRYVPGKGELLDLMLDRVQRPSENPADLGDGGWRAALEGLGHATLALYRRHTWLLEVNQSRPVLGPSALDGMERVLARIKPMGLTDPELVSVIVMIDGYVVGAARTQVYEREAERRSGLTDAQFWAAQGPVLVEAMSSGRYPVLSSLSEDAFGTGFDHFEFGLQRILDGLEVLVASRRAADGPAAGNGSAAPEDPA	TetR	GAGTACGGCGTACGC	agcgcGTACGGCGTACtcagt	2.12055e-05	(GCGTACGC)gcaatcGGGTACGG	-2.42648
WP_003973613.1	A0A4S2WE39	MAEGLRERKKRQTRQYISDVATGLFLERGFEAVTVAEVADAANVSVNTVYNYFPAKEDLFLDRSKGVIDRLSRWVRGRRDGESAAGAVLRELRDEVESVSPRVGLMDGYATFMKVIQDSPALRSRMWAIGQEVLLNLEHTLREETGSADDDMTPTLMAGQINWLHGTVLAAIGGRMVAGGKPSEVSRDMLLLLDEMEELLSEKVLNYAVRGAL	TetR	GTCCGGGCCAGCCCGGCC	ggagcCGCTGAAATTTTGGAGTGATTGCAAAATTTCAGTGgctct	1.57791	(CTGTACCG)cCTGTCCAG	-0.23861
