# Supplementary material for: Snowprint: a predictive tool for genetic biosensor discovery
Source: Commun Biol. 2024 Feb 9;7:163. doi: 10.1038/s42003-024-05849-8 (PMC10858194; doi:10.1038/s42003-024-05849-8)
Supplement: Supplementary file 6 — Supplementary Data 3 [file 42003_2024_5849_MOESM6_ESM.xlsx]

## Sheet: Figure 2b
TetR accession	TetR E-score		LacI accession	LacI E-score		MarR accession	MarR E-score		GntR accession	GntR E-score		IclR accession	IclR E-score		Accession	Other E-score
WP_001224188.1	-12.4401		ANB66399.1	-5.75619		BAK67179.1	-6.3865		WP_034117836.1	-10.3462		WP_011731512.1	-8.60823		WP_003095248.1	-1.73997
WP_009946947.1	-4.90494		NP_414879.3	-1.1832		BAK65962.1	-0.0837087		CAY46636.1	-2.30875		ABP48117.1	-3.43479		WP_001026747.1	-0.611577
NP_639852.1	-0.25819		NP_414622.1	-0.297183		WP_000376235.1	-7.66578		WP_000253260.1	-1.2178		BAH70273.1	-3.49932		WP_011368886.1	-0.564059
WP_003416573.1	0.416893		NP_416175.1	-3.38433		BAC96845.1	-1.50589		NP_417693.3	0.24535		WP_014076817.1	0.0904485		WP_004399122.1	-3.94022
WP_006969242.1	-4.87017		NP_418662.1	0.0189542		WP_004926705.1	0.217321		NP_388271.1	-10.6551		AAC37157.1	-1.50865		WP_011242576.1	-5.0186
ALM36829.1	-6.05245		WP_011291385.1	0.132897		WP_010985616.1	-4.96184		NP_391277.1	-2.21155		NP_415039.1	-5.97155		WP_003410018.1	-0.0666752
WP_003084488.1	0		AAW51730.1	-7.88854		NP_630777.1	-8.59305		NP_745052.1	0.0826238		NP_414880.2	-0.471304		WP_000003759.1	-1.14114
WP_003899803.1	-3.75926		WP_003514478.1	-0.0880736		WP_013320015.1	0		NP_421195.1	-7.93644		WP_011594778.1	-6.85175		WP_011015081.1	-5.97673
AEM66515.1	-2.90721		WP_003230725.1	-7.76936		WP_009891131.1	0		NP_231534.1	0.109417		AAX18939.1	-9.67321		WP_003233588.1	0
WP_003088626.1	-8.83609		WP_000644904.1	-0.135948		WP_003403442.1	-7.78709		ABK72651.1	0		NP_746731.1	-12.4796		WP_003721840.1	0.213688
WP_011031522.1	-4.3134		WP_003229285.1	-0.511422		WP_011444462.1	-4.88721		WP_003973740.1	-0.124667		WP_014003968.1	-1.82921		WP_000273864.1	-5.82812
WP_012689714.1	-5.99809		WP_010974118.1	-8.87085		ADO85585.1	0		WP_013067948.1	0.116777		AAK38101.1	-0.235914		NP_418810.1	0
AAB62296.1	0.248057		WP_010970253.1	-1.65218		ADO85569.1	0		WP_000730252.1	0		WP_092959632.1	0		NP_229643.1	-0.536944
WP_000113282.1	-7.52648		WP_003968984.1	-1.09284		WP_011028479.1	-4.57268		WP_003228089.1	0		WP_011028828.1	0.134652		NP_227848.1	-2.73934
NP_415533.1	-2.1179		WP_011014311.1	-11.8486		WP_010887802.1	0		WP_000174305.1	-3.98082		BAM68203.1	0		NP_228203.1	-1.58804
NP_414847.3	-0.6949		AAK83658.1	-4.06829		WP_001296943.1	-1.93185		WP_000406488.1	0.0412308					NP_228617.1	0
WP_011336736.1	-9.04824		WP_001145439.1	0					WP_000234823.1	0					NP_227926.1	-0.962506
AAY86547.1	-5.30622		WP_000179510.1	-6.75592					WP_001297764.1	0
BAA03510.1	-1.00798		WP_003244946.1	-1.05145					AAD00703.1	0.188132
WP_014859138.1	0								AAF28803.1	-2.89941
NP_266817.1	-0.356305								AAG35774.1	-2.97859
WP_011031841.1	0								AAB05942.1	0.000273519
WP_011554266.1	-5.05202								WP_000331776.1	-0.590388
WP_003090989.1	-5.16596								WP_011027219.1	-3.89581
WP_010953132.1	-7.80557								ABI49944.1	-1.44218
BAG20808.1	0.0368643								WP_000836268.1	0.0776585
WP_003113688.1	-0.00452759								WP_003233679.1	-3.16061
WP_003969541.1	-4.41031								WP_011029777.1	-4.89366
WP_003107570.1	-6.75592								WP_003403065.1	-0.202895
WP_003119828.1	-1.14371								WP_011030801.1	0
WP_011030045.1	-4.39841								WP_011278659.1	0.101929
WP_011060270.1	-2.19224
MBE1599770.1	0
WP_011089760.1	-11.7941
CEI21729.1	-8.12258
WP_010986683.1	-1.51252
WP_003084488.1	0
WP_005058758.1	-2.13998
AFA75826.1	-0.849148
WP_000665238.1	-11.5507
WP_067435216.1	0
WP_003899803.1	-3.75926
AAC01726.1	0.103811
WP_011028825.1	0
ADU73771	-5.50071
WP_003229313.1	-1.66267
WP_011731153.1	-5.05202
WP_003977108.1	-4.4517
WP_011029601.1	-4.67355
WP_003973613.1	0.198082

## Sheet: Figure 3c
Title	Xtitle	Ytitle	Colors	Date of Experiment
Signal to noise ratios of synthetic promoters by mined regulators	Regulator	Fluorescence (RFU/OD)	#a3f6ff	2022-06-02
Fluorescence
Construct	OFF_1	OFF_2	OFF_3	ON_1	ON_2	ON_3
ANI	143	147	166	13978	12732	14938
AOO	114	120	116	7204	7382	7665
AOR	460	453	407	20204	16410	16915
EEI	89	74	74	18850	19462	23805
ABB	26931	27807	27370	35065	30841	30358
ACP	7160	6770	6945	7729	7888	7104
AEI	3884	3987	3961	18372	17532	17564
ASG	335	338	333	17922	18089	16166
AMY	156	151	151	16355	15585	15842
AKK	121	123	119	8996	8363	8209
BAK	106	102	102	4433	4620	4371
BBS	151	163	155	12248	12921	12538
EEJ	554	544	531	13319	13681	13386
EFW	86	87	86	5993	6202	5924
EJQ	110	110	114	16927	16720	16719
EPR	104	107	105	13387	13379	13204
GFN	169	171	169	9739	9759	9446
HCY	1191	1176	1138	21200	21395	21804
KRK	168	162	166	10407	10408	10156
KSU	12729	12274	12257	16292	16354	16366
KUF	1307	1310	1238	11575	11696	11781
MXV	355	352	365	12620	12983	13143
OEU	283	280	272	14190	14601	14458
OHY	240	245	235	9269	10246	10328
OJV	160	164	163	6351	6579	5994
OWJ	3371	3204	3304	7474	7807	9344
PAT	8044	7877	8077	9610	10145	9686
PMR	110	112	112	2927	2850	2808
PWF	178	178	178	4812	5087	4588
RBP	6944	7150	6375	3301	3493	3651
RUO	119	121	126	12628	13395	12948
SEE	452	465	444	12249	12280	11652
SMC	584	582	566	10768	11524	11573
OD600
Construct	OFF_1	OFF_2	OFF_3	ON_1	ON_2	ON_3
ANI	0.6172	0.6072	0.5884	0.5533	0.4925	0.59
AOO	0.5701	0.5673	0.5857	0.5353	0.5415	0.5706
AOR	0.3291	0.3311	0.334	0.584	0.4951	0.511
EEI	0.2023	0.1901	0.19	0.5024	0.5111	0.5975
ABB	0.4281	0.4336	0.4444	0.5457	0.5006	0.4991
ACP	0.5421	0.5112	0.5379	0.5619	0.591	0.5447
AEI	0.2328	0.2379	0.2417	0.5422	0.5218	0.5436
ASG	0.572	0.5725	0.5819	0.5788	0.5805	0.5469
AMY	0.6142	0.5914	0.5891	0.574	0.568	0.5786
AKK	0.6151	0.6282	0.6296	0.5943	0.5693	0.5715
BAK	0.5982	0.612	0.6159	0.563	0.5824	0.5636
BBS	0.6275	0.6552	0.6839	0.5548	0.5856	0.5763
EEJ	0.6824	0.6518	0.6621	0.668	0.6402	0.6402
EFW	0.6322	0.6274	0.641	0.6603	0.6778	0.6647
EJQ	0.6606	0.6305	0.6334	0.6653	0.6342	0.6517
EPR	0.6746	0.6376	0.6376	0.6704	0.661	0.668
GFN	0.6181	0.6125	0.6244	0.6562	0.6543	0.6567
HCY	0.5056	0.4926	0.4904	0.6127	0.6239	0.641
KRK	0.6397	0.6126	0.6243	0.6506	0.6448	0.6451
KSU	0.5895	0.5646	0.5705	0.6196	0.6312	0.6491
KUF	0.5623	0.5529	0.5437	0.6289	0.632	0.6377
MXV	0.6451	0.6314	0.6839	0.6419	0.6417	0.6564
OEU	0.6285	0.6346	0.6362	0.6471	0.6582	0.6617
OHY	0.6637	0.6751	0.6664	0.5472	0.5713	0.5836
OJV	0.6539	0.6709	0.6775	0.5867	0.6079	0.569
OWJ	0.426	0.4223	0.4321	0.5894	0.601	0.5759
PAT	0.6205	0.6111	0.6274	0.5827	0.6043	0.5957
PMR	0.6835	0.6899	0.7074	0.602	0.5925	0.5961
PWF	0.6317	0.6664	0.657	0.5849	0.606	0.5679
RBP	0.5561	0.5651	0.5403	0.5769	0.5964	0.621
RUO	0.6561	0.648	0.6554	0.5771	0.6018	0.5999
SEE	0.6639	0.6684	0.6632	0.5949	0.6021	0.5847
SMC	0.5933	0.6036	0.6253	0.5692	0.591	0.6018

## Sheet: Figure 4a
Title	Xtitle	Ytitle	Colors
Deorphanization of mined regulators	Regulator	Fold change in fluorescence	#ffa03b
Fluorescence
Construct	DMSO_1	DMSO_2	DMSO_3	ARTEMISINATE_1	ARTEMISINATE_2	ARTEMISINATE_3	GERANIOL_1	GERANIOL_2	GERANIOL_3	OLIVETOLATE_1	OLIVETOLATE_2	OLIVETOLATE_3	SITAGLIPTIN_1	SITAGLIPTIN_2	SITAGLIPTIN_3	THP_1	THP_2	THP_3	URSODIOL_1	URSODIOL_2	URSODIOL_3
ANI	231	219	217	223	204	204	233	202	198	215	187	185	232	200	201	240	217	216	237	204	203
AOO	191	201	205	165	175	174	175	185	172	157	183	166	169	178	174	171	190	186	167	176	175
AOR	475	456	559	284	324	391	680	737	854	717	775	837	758	797	828	631	700	774	480	528	600
EEI	106	138	120	112	117	115	118	119	117	106	116	110	117	125	120	112	119	118	103	117	110
ASG	369	404	400	370	399	393	397	407	396	586	617	592	381	390	384	400	406	406	377	388	379
AMY	252	252	245	238	239	235	221	229	217	193	192	189	214	217	216	213	220	220	226	233	222
AKK	170	201	185	171	178	171	170	179	190	157	163	151	172	170	169	171	176	183	177	183	189
BAK	156	175	178	139	141	148	144	140	135	141	151	140	160	167	155	319	320	331	152	153	151
BBS	233	237	238	195	200	200	206	201	218	196	203	189	204	205	208	209	217	214	216	230	234
EEJ	777	803	793	719	768	763	771	781	829	733	735	690	712	715	706	781	809	793	806	824	790
EFW	166	171	166	134	130	128	126	127	125	134	127	120	130	135	123	128	134	125	131	132	130
EJQ	194	186	183	151	154	150	146	147	140	145	145	140	149	149	147	151	155	154	154	154	162
EPR	170	179	171	142	143	160	135	126	120	212	219	212	141	137	130	140	147	154	139	147	136
GFN	260	240	254	225	229	233	209	211	199	209	209	196	228	245	219	240	247	243	224	240	237
KRK	221	228	232	208	215	215	194	195	190	190	191	197	200	206	202	212	219	219	214	231	219
MXV	530	532	518	522	538	527	916	891	864	438	436	431	508	556	529	620	618	612	538	547	524
OEU	375	386	374	352	368	357	465	458	450	346	358	347	333	341	337	379	407	378	364	367	354
OHY	310	326	316	302	312	305	291	284	285	267	278	274	292	300	302	317	326	318	306	311	305
OJV	256	271	264	245	250	250	277	252	258	236	236	244	247	257	253	292	300	293	249	255	246
PMR	174	190	182	151	149	150	148	153	138	149	138	160	147	150	151	156	167	166	153	170	163
PWF	355	343	337	288	297	292	292	283	267	294	306	302	272	284	284	323	325	320	308	321	293
RUO	204	206	178	152	159	157	147	151	143	147	148	145	152	153	153	164	168	162	171	194	189
SEE	581	605	572	571	576	552	924	930	911	1070	1110	1077	521	559	560	588	600	595	589	592	577
SMC	934	940	930	949	963	935	2218	2165	2105	874	877	845	857	894	910	954	970	966	1397	1538	1422
OD600
Construct	DMSO_1	DMSO_2	DMSO_3	ARTEMISINATE_1	ARTEMISINATE_2	ARTEMISINATE_3	GERANIOL_1	GERANIOL_2	GERANIOL_3	OLIVETOLATE_1	OLIVETOLATE_2	OLIVETOLATE_3	SITAGLIPTIN_1	SITAGLIPTIN_2	SITAGLIPTIN_3	THP_1	THP_2	THP_3	URSODIOL_1	URSODIOL_2	URSODIOL_3
ANI	0.708	0.7197	0.7243	0.714	0.7499	0.7612	0.7468	0.746	0.7447	0.6799	0.6936	0.6823	0.726	0.7268	0.7169	0.7608	0.7805	0.777	0.7339	0.7411	0.7409
AOO	0.697	0.7084	0.7072	0.7142	0.7497	0.764	0.7446	0.7513	0.7437	0.6729	0.7482	0.6838	0.7152	0.712	0.7176	0.7511	0.7756	0.7732	0.7204	0.734	0.7313
AOR	0.3321	0.3076	0.3411	0.3627	0.3742	0.3875	0.399	0.3948	0.424	0.3849	0.3863	0.3932	0.4376	0.4184	0.4244	0.4083	0.4145	0.416	0.3485	0.347	0.355
EEI	0.2512	0.2639	0.2639	0.2981	0.3034	0.3034	0.2905	0.3015	0.3015	0.2699	0.2897	0.2897	0.2877	0.2927	0.2927	0.3039	0.3135	0.3135	0.2663	0.2733	0.2663
ASG	0.6972	0.7062	0.7023	0.7215	0.7578	0.7696	0.7355	0.7463	0.7459	0.6495	0.6834	0.6726	0.7065	0.7099	0.7063	0.7462	0.7641	0.7633	0.7164	0.7265	0.7267
AMY	0.6824	0.6966	0.6978	0.7152	0.7467	0.7606	0.7424	0.7362	0.7458	0.6671	0.671	0.6585	0.7119	0.7236	0.7147	0.7445	0.7645	0.7609	0.7182	0.7266	0.7345
AKK	0.6972	0.733	0.7136	0.7284	0.774	0.7672	0.7629	0.7723	0.7556	0.673	0.7054	0.6769	0.7458	0.7494	0.74	0.7688	0.8003	0.7799	0.7297	0.7498	0.7181
BAK	0.6707	0.6785	0.6726	0.6768	0.6983	0.7062	0.7149	0.7154	0.7144	0.6784	0.6744	0.6629	0.7148	0.7333	0.7098	0.7654	0.7826	0.7664	0.7051	0.6974	0.7034
BBS	0.68	0.693	0.6895	0.6797	0.7151	0.7294	0.7219	0.73	0.7804	0.6777	0.6725	0.6668	0.7051	0.7021	0.7043	0.7465	0.7568	0.7526	0.7071	0.7169	0.7186
EEJ	0.7186	0.7341	0.7354	0.7242	0.7549	0.7668	0.7603	0.7702	0.8145	0.7239	0.7259	0.7039	0.7522	0.7544	0.7385	0.7825	0.8004	0.7858	0.7328	0.7385	0.7393
EFW	0.6893	0.7112	0.7204	0.7139	0.7303	0.7471	0.7361	0.736	0.7291	0.6829	0.6731	0.6664	0.7237	0.733	0.7175	0.746	0.7679	0.7619	0.7078	0.7239	0.7143
EJQ	0.6941	0.7088	0.7233	0.7219	0.7388	0.7426	0.7303	0.7357	0.73	0.6822	0.6688	0.6555	0.7168	0.7326	0.7156	0.7521	0.7613	0.7555	0.7005	0.7033	0.7086
EPR	0.6897	0.6732	0.6932	0.7525	0.7616	0.7617	0.7342	0.7402	0.733	0.6997	0.6973	0.6976	0.6913	0.7119	0.7064	0.7345	0.7618	0.7785	0.7452	0.7504	0.7527
GFN	0.6901	0.69	0.682	0.7451	0.759	0.7538	0.7295	0.7372	0.7362	0.6785	0.6858	0.6797	0.717	0.6869	0.7039	0.7498	0.7705	0.7745	0.7342	0.7364	0.7374
KRK	0.6658	0.6673	0.6649	0.743	0.7535	0.7419	0.7147	0.7222	0.7242	0.6642	0.6624	0.6598	0.6553	0.6913	0.6967	0.7468	0.7597	0.7649	0.7189	0.7201	0.7258
MXV	0.7055	0.6943	0.6855	0.7494	0.7612	0.7445	0.7384	0.7287	0.7312	0.6696	0.6725	0.6756	0.6761	0.7122	0.7101	0.7771	0.7654	0.7682	0.7413	0.7433	0.7317
OEU	0.6542	0.6418	0.6558	0.7135	0.7308	0.7157	0.704	0.6929	0.6958	0.6438	0.6466	0.6308	0.6369	0.6566	0.675	0.7321	0.7564	0.7327	0.7087	0.698	0.6899
OHY	0.7015	0.6717	0.6875	0.746	0.75	0.7453	0.7316	0.7186	0.7281	0.6639	0.6534	0.669	0.6864	0.6922	0.7084	0.7645	0.7557	0.7639	0.738	0.7288	0.73
OJV	0.704	0.6836	0.6907	0.7394	0.7471	0.7363	0.7376	0.7093	0.7168	0.6582	0.669	0.6825	0.6857	0.7036	0.7103	0.7583	0.7658	0.7597	0.7296	0.736	0.7287
PMR	0.7326	0.7136	0.722	0.762	0.7662	0.7613	0.7733	0.748	0.7562	0.6852	0.6977	0.7085	0.7101	0.7448	0.7479	0.7926	0.788	0.7956	0.7618	0.7377	0.7454
PWF	0.6931	0.6877	0.6918	0.7349	0.7365	0.7291	0.7487	0.7236	0.7225	0.6624	0.6727	0.6699	0.6857	0.7151	0.7287	0.7611	0.7584	0.7608	0.7376	0.7239	0.7201
RUO	0.6948	0.6791	0.7035	0.7285	0.7261	0.7301	0.7346	0.7206	0.7226	0.6557	0.6636	0.6712	0.6767	0.7041	0.7335	0.7466	0.7502	0.7575	0.7181	0.7013	0.7008
SEE	0.7043	0.6919	0.7068	0.7433	0.7488	0.7374	0.7454	0.7365	0.744	0.6571	0.6646	0.6648	0.6756	0.716	0.7256	0.7554	0.7559	0.7566	0.7276	0.7334	0.7157
SMC	0.657	0.6488	0.6467	0.6912	0.6988	0.6843	0.6887	0.6769	0.664	0.6154	0.6164	0.6083	0.6411	0.6538	0.6683	0.7	0.7062	0.6988	0.6423	0.6655	0.639

## Sheet: Figure 4b
Title	Xtitle	Ytitle	Colors	Date of Experiment
Response of BAK to THP	THP (uM)	RFU/OD	#a63bffff	2022-06-06
Fluorescence
Ligand concentration	BAK_1	BAK_2	BAK_3
0	151	161	154
50	195	200	198
100	246	244	251
250	433	426	444
500	720	698	722
1000	1145	1131	1136
2500	1421	1401	1397
5000	1282	1227	1250
OD600
Ligand concentration	BAK_1	BAK_2	BAK_3
0	0.7581	0.7539	0.7648
50	0.7925	0.7875	0.8023
100	0.8199	0.7947	0.8114
250	0.8175	0.8009	0.8087
500	0.8096	0.7908	0.8057
1000	0.7877	0.7838	0.7818
2500	0.71	0.6967	0.6994
5000	0.58	0.5526	0.5679

## Sheet: Figure 4c
Title	Xtitle	Ytitle	Colors	Date of Experiment
Response of SMC to Geraniol	Geraniol (uM)	RFU/OD	#f563ff	2022-06-06
Fluoscence
Ligand concentration	SMC_1	SMC_2	SMC_3
0	829	885	851
25	1207	441	169
50	1406	1451	503
100	1854	1885	1840
250	2365	2417	2480
500	2635	2740	2665
1000	2345	2589	2577
OD600
Ligand concentration	SMC_1	SMC_2	SMC_3
0	0.7317	0.7597	0.7398
25	0.7057	0.2685	0.082
50	0.7286	0.7489	0.2777
100	0.7225	0.7387	0.7367
250	0.6904	0.7097	0.7153
500	0.6533	0.6808	0.6723
1000	0.5804	0.6283	0.6232

## Sheet: Figure 4d
Title	Xtitle	Ytitle	Colors	Date of Experiment
Response of SEE to Olivetolic acid	Olivetolic Acid (uM)	RFU/OD	#00af01ff	2022-06-06
Fluorescence
Ligand concentration	SEE_1	SEE_2	SEE_3
0	615	615	617
50	1366	1369	1387
100	1772	1790	1810
250	2401	2391	2400
500	2748	2729	2716
1000	2914	2878	2817
2500	2379	2328	2376
OD600
Ligand concentration	SEE_1	SEE_2	SEE_3
0	0.7797	0.7644	0.7827
50	0.7696	0.759	0.7725
100	0.7579	0.7504	0.7574
250	0.7326	0.715	0.7338
500	0.7127	0.6942	0.7043
1000	0.6673	0.6476	0.6572
2500	0.5038	0.4864	0.5051

## Sheet: Figure 4e
Title	Xtitle	Ytitle	Colors	Date of Experiment
Response of SMC to Ursodiol	Ursodiol (uM)	RFU/OD	#232cffff	2022-06-06
Fluorescence
Ligand concentration	SMC_1	SMC_2	SMC_3
0	830	868	886
10	1014	1046	1014
25	1016	1076	1052
50	1124	1174	1176
100	1247	1318	1320
250	1536	1652	1630
500	1788	1783	1751
1000	2042	2076	2050
OD600
Ligand concentration	SMC_1	SMC_2	SMC_3
0	0.7132	0.7349	0.7334
10	0.7645	0.7702	0.7459
25	0.7492	0.7701	0.7402
50	0.7605	0.7726	0.7599
100	0.7542	0.7672	0.7592
250	0.7455	0.7656	0.7465
500	0.7495	0.7623	0.7441
1000	0.7522	0.7503	0.7312
